# Supplementary material for: Echinococcus granulosus Protoscoleces-Derived Exosome-like Vesicles and Egr-miR-277a-3p Promote Dendritic Cell Maturation and Differentiation
Source: Cells. 2022 Oct 14;11(20):3220. doi: 10.3390/cells11203220 (PMC9600664; doi:10.3390/cells11203220)
Supplement: Supplementary file 1 [file cells-11-03220-s001.zip]

Archive with 3 entries (3 files):
- Supplementary Figure S1 Standard curve of BSA standard solution.jpg
- Supplementary Table S1 Primers used for qPCR detection of miRNA.xls
- Supplementary Table S2 Primers used for qPCR detection of mRNA.pdf
