# Supplementary material for: Echinococcus granulosus Protoscoleces-Derived Exosome-like Vesicles and Egr-miR-277a-3p Promote Dendritic Cell Maturation and Differentiation
Source: Cells. 2022 Oct 14;11(20):3220. doi: 10.3390/cells11203220 (PMC9600664; doi:10.3390/cells11203220)
Supplement: Supplementary file 1 [file cells-11-03220-s001.zip › Supplementary Table S1 Primers used for qPCR detection of miRNA.xls]

## Sheet: miRNA primers
Supplementary Table S1 Primers used for qPCR detection of miRNA
Name	Primer Sequence (5'-3')
U6	CAAGGATGACACGCAAATTCG
egr-miR-277a-3p	TAAATGCATTTTCTGGCCCGTA
egr-miR-4989-3p	AAAATGCACCAACTATCTGAGA
egr-bantam-3p	TGAGATCGCGATTACAGCTGAT
egr-let-7-5p	TGAGGTAGTGTTTCGAATGTCT
egr-miR-10a-5p	ACCCTGTAGACCCGAGTTTGA
egr-miR-125-5p	CCTGAGACCCTAGAGTTGTC
egr-miR-2162-3p	TATTATGCAACTTTTCACTCCAA
egr-miR-2a-3p	GCAATCACAGCCCTGCTTGGAACC
egr-miR-61-3p	GCTGACTAGAAAGAGCACTCACATCC
egr-miR-71-5p	TGAAAGACGATGGTAGTGAGA
Notice: Universal reverse is provieded in the QIAGEN kit.
